# Supplementary material for: The Hansen's baccata #2 gene Rvi12_Cd5 confers scab resistance to the susceptible apple cultivar “Gala Galaxy”
Source: Plant J. 2024 Dec 18;121(2):e17214. doi: 10.1111/tpj.17214 (PMC11776037; doi:10.1111/tpj.17214)
Supplement: Supplementary file 2 — Table S1. Scab infection raw data showing symptom evaluation of all the leaves tested. [file TPJ-121-0-s001.xlsx]

## Sheet: 1
Table S1. Scab infection raw data showing symptom evaluation of all the leaves tested.
T-line	Scab Inoculation	No. of leaves	Leaf 1	Leaf 2	Leaf 3	Leaf 4	Leaf 5	Leaf 6	Leaf 7	Leaf 8	Leaf 9	Leaf 10	Leaf 11	Leaf 12	Leaf 13	Leaf 14	Leaf 15	Leaf 16	Leaf 17	Leaf 18	Leaf 19	Leaf 20	Leaf 21	Leaf 22	Leaf 23	Leaf 24	Leaf 25	Leaf 26	Leaf 27
T10	Round 1	27	0	0	0	0	0	0	0	0	0	0	0	0	0	0	0	0	0	0	0	0	0	0	0	0	3b	3b	4
T10	Round 2	10	0	0	2	2	2	3b	3b	3b	3b	3b
T10	Round 3	8	0	0	0	0	3a	3a	3a	3b
T20	Round 1	6	0	0	0	0	0	3a
T20	Round 2	7	0	0	0	2	3b	3b	3b
T20	Round 3	5	0	0	2	3a	3a
T25	Round 1	15	0	0	0	3a	3a	3a	3a	3a	3b	3b	3b	3b	3b	3b	3b
T25	Round 2	6	3a	3a	3a	3a	3b	3b
T25	Round 3	9	0	0	0	0	3a	3b	3b	4	4
T29	Round 1	9	0	0	0	0	0	2	2	3a	3b
T29	Round 2	9	0	0	2	3a	3b	3b	3b	3b	4
T29	Round 3	6	0	0	3a	3a	3b	3b
T30	Round 1	6	0	0	0	0	0	0
T30	Round 2	6	0	0	0	2	2	2
T30	Round 3	6	0	0	0	0	0	0
Gala	Round 1	12	0	0	4	4	4	4	4	4	4	4	4	4
Gala	Round 2	6	4	4	4	4	4	4
Gala	Round 3	6	4	4	4	4	4	4
C-line	Scab Inoculation	No. of leaves	Leaf 1	Leaf 2	Leaf 3	Leaf 4	Leaf 5	Leaf 6	Leaf 7	Leaf 8	Leaf 9	Leaf 10	Leaf 11	Leaf 12
C5	Round 1	7	0	0	2	2	3b	3b	3b
C5	Round 2	9	0	0	0	0	2	2	2	2	3a
C6	Round 1	7	0	0	0	0	0	0	2
C6	Round 2	3	0	2	2
C8	Round 1	3	3b	3b	3b
C8	Round 2	7	0	0	0	0	0	2	2
C9	Round 1	9	3a	3a	3b	3b	3b	3b	3b	3b	4
C9	Round 2	7	0	0	0	3b	3b	3b	3b
C10	Round 1	9	0	0	0	0	0	0	0	2	2
C10	Round 2	3	0	2	2
C11	Round 1	9	3b	3b	4	4	4	4	4	4	4
C11	Round 2	7	0	0	3a	3b	3b	3b	3b
C12	Round 1	9	0	0	0	0	2	2	3a	3a	3a
C12	Round 2	9	0	0	0	0	0	2	2	2	3a
C35	Round 1	9	3b	3b	3b	4	4	4	4	4	4
C35	Round 2	9	2	3a	3a	3a	3b	3b	3b	3b	3b
Gala	Round 1	12	4	4	4	4	4	4	4	4	4	4	4	4
Gala	Round 2	9	4	4	4	4	4	4	4	4	4
